# Supplementary material for: Evaluation of a Temperature/Humidity Data Logger for the Usage in Cattle Barns
Source: Sensors (Basel). 2024 Nov 5;24(22):7117. doi: 10.3390/s24227117 (PMC11598373; doi:10.3390/s24227117)
Supplement: Supplementary file 1 [file sensors-24-07117-s001.zip › Supplementary Material_ Tab S1.xlsx]

## Sheet: descriptive_settings_wide
Descriptive Statistics
Logger_parameter	KE1_T				KE1_RH				KE1_THI				KE2_T	KE2_RH	KE2_THI	TT_T			TT_RH			TT_THI			PP_T		PP_RH		PP_THI		HOBO_T	HOBO_RH	HOBO_THI
Setting	1	2	3	4	1	2	3	4	1	2	3	4	1	1	1	1	2	3	1	2	3	1	2	3	1	2	1	2	1	2	4	4	4
Valid	6118	48809	4022	173947	6118	48809	4022	173947	6118	48809	4022	173947	6118	6118	6118	6118	41062	4022	6118	41062	4022	6118	41062	4022	6118	48781	6118	48781	6118	48781	173947	173947	173947
Missing	0	0	0	0	0	0	0	0	0	0	0	0	0	0	0	0	7747	0	0	7747	0	0	7747	0	0	28	0	28	0	28	0	0	0
Median	26.6	22.5	22	15	52.4	70.9	74	79.6	74.2	70.1	69.6	58.9	26.5	52.7	74.1	26.5	23	22	54.8	76.1	78.5	74.4	71.3	70	26.5	22.7	52.9	74.4	74.2	70.6	15.1	83.1	59
Mean	26.273	22.338	22.127	14.635	51.886	70.205	71.756	76.251	73.67	69.809	69.409	58.025	26.149	52.175	73.536	26.146	22.849	22.143	54.37	75.771	76.783	73.792	71.07	69.829	26.205	22.497	52.371	73.601	73.634	70.36	14.707	79.793	58.11
Std. Error of Mean	0.013	0.011	0.053	0.012	0.022	0.033	0.178	0.028	0.019	0.016	0.07	0.019	0.013	0.023	0.019	0.013	0.011	0.052	0.023	0.042	0.181	0.019	0.016	0.071	0.013	0.009	0.023	0.028	0.019	0.014	0.012	0.026	0.019
Std. Deviation	1.042	2.478	3.363	5.195	1.722	7.333	11.293	11.731	1.487	3.514	4.437	7.907	1.01	1.791	1.456	1	2.2	3.28	1.829	8.513	11.468	1.464	3.343	4.493	1.003	2.089	1.789	6.149	1.456	3.137	5.195	10.84	8.103
Coefficient of variation	0.04	0.111	0.152	0.355	0.033	0.104	0.157	0.154	0.02	0.05	0.064	0.136	0.039	0.034	0.02	0.038	0.096	0.148	0.034	0.112	0.149	0.02	0.047	0.064	0.038	0.093	0.034	0.084	0.02	0.045	0.353	0.136	0.139
IQR	2	3.6	5.2	6.2	1.4	10.6	18.4	15.9	2.7	5	6.9	9.7	1.9	1.4	2.6	1.8	2.8	5.1	1.3	12.7	18	2.6	4.5	7	1.9	3	1.5	8.6	2.6	4.6	6.2	14.5	10
Variance	1.087	6.141	11.308	26.987	2.964	53.778	127.533	137.612	2.212	12.35	19.683	62.526	1.021	3.209	2.12	0.999	4.84	10.76	3.345	72.466	131.516	2.142	11.175	20.184	1.006	4.366	3.2	37.805	2.119	9.84	26.986	117.502	65.653
Range	3.6	15.3	16.6	40	7.6	42.4	51.5	67.2	4.9	20.9	21.6	61.2	3.5	7.8	4.9	3.4	12.6	15.8	8.3	45.8	53.7	4.7	18.3	21.2	3.3	11.7	7.6	32.7	4.7	17	39.9	63.2	61.8
Minimum	24.4	14.1	14.4	-10.3	47.4	44.6	41	29.6	71.1	57.5	57.9	16.9	24.4	47.5	71	24.4	15.6	14.8	49.6	51.1	46.3	71.3	59.8	58.6	24.5	15.8	47.8	54.7	71.2	60.1	-10.1	32.4	16.6
Maximum	28	29.4	31	29.7	55	87	92.5	96.8	76	78.4	79.5	78.1	27.9	55.3	75.9	27.8	28.2	30.6	57.9	96.9	100	76	78.1	79.8	27.8	27.5	55.4	87.4	75.9	77.1	29.8	95.6	78.4
KE1 & KE2	Kestrel Drop D2 AG Livestock Heat Stress Monitor
TT	Tinytag Plus 2 TGP-4500
PP	Papago Meteo ETH and Papago TH3 Temperature and Humidity Sensor
HOBO	HOBO RXW-THC-B-868 HOBOnet Wireless Temp/ RH Sensor
T	Temperature in °C
RH	Relative Humidity in %
THI	THI calculated with the formula THI = (1.8 × T + 32) − [(0.55 − 0.0055 × RH) × (1.8 × T − 26)] (Kendall and Webster, 2009)
